# Supplementary material for: Optogenetic Control of Bacterial Expression by Red Light
Source: ACS Synth Biol. 2022 Aug 23;11(10):3354–67. doi: 10.1021/acssynbio.2c00259 (PMC9594775; doi:10.1021/acssynbio.2c00259)
Supplement: Supplementary file 2 — sb2c00259_si_002.xlsx [file sb2c00259_si_002.xlsx]

## Sheet: Overview
Experimental Data from Multamäki et al. (2022)
Optogenetic Control of Bacterial Expression by Red Light
No.	Description
1	Figure 1d - pREDusk Duty Cycle
2	Figure 1e - pREDusk and pREDawn Dose Response
3	Figure 2c - FACS Data pREDusk
4	Figure 2d - FACS Data pREDawn
5	Figure 2e - Induction Kinetics pREDusk
6	Figure 2f - Induction Kinetics pREDawn
7	Figure 3a - R/FR Illumination pREDusk
8	Figure 3b - R/FR Illumination pREDawn
9	Figure 5ab - Multiplexing pREDusk-YPet and pCrepusculo-DsRed
10	Figure 5cd - Multiplexing pREDusk-YPet and pAurora-DsRed
11	Figure 5ef - Multiplexing pREDawn-YPet and pCrepusculo-DsRed
12	Figure 5gh - Multiplexing pREDawn-YPet and pAurora-DsRed
13	Figure 6b - Attenuation of LED by Tissue Discs
14	Figure 6c - Activation of pREDawn Through Tissue Discs (50 µW cm-2 660-nm Light)
15	Figure 6d - Activation of pREDawn Through Tissue Discs (5 µW cm-2 660-nm Light)
16	Supp. Figure 2a - DsRed Stability in Bacteria
17	Supp. Figure 2b - pREDusk Duty Cycle
18	Supp. Figure 3a - pREDusk-DsRed Growth Kinetics
19	Supp. Figure 3b - pREDawn-DsRed Growth Kinetics
20	Supp. Figure 3c - pDusk-DsRed Growth Kinetics
21	Supp. Figure 3d - pDawn-DsRed Growth Kinetics
22	Supp. Figure 3e - pCrepusculo-DsRed Growth Kinetics
23	Supp. Figure 3f - pAurora-DsRed Growth Kinetics
24	Supp. Figure 4a - pREDusk and pREDawn KanR Dose Response (same as Fig. 1e)
25	Supp. Figure 4b - pREDusk and pREDawn AmpR Dose Response
26	Supp. Figure 4c - pREDusk and pREDawn StrepR Dose Response
27	Supp. Figure 5a - Absorbance Spectra DrPSM and Emission Spectra R/FR LEDs
28	Supp. Figure 5b - Absorbance Spectra DrPSM and Emission Spectra R/B LEDs
29	Supp. Figure 5c - DsRed Fluorescence Excitation and Emission Spectra

## Sheet: Fig1d
Figure 1d - pREDusk Duty Cycle
Duty Cycle 1:1				Duty Cycle 1:3				Duty Cycle 1:10				Note
Light Intensity (µW cm-2)	OD600	DsRed Fluo. (arb. units)		Light Intensity (µW cm-2)	OD600	DsRed Fluo. (arb. units)		Light Intensity (µW cm-2)	OD600	DsRed Fluo. (arb. units)		Light intensities are not averaged over duty cycle.
0	0.4661	7152		0	0.6486	13000.5		0	0.45915	7578
0	0.62	9645		0	0.58335	12540.5		0	0.39575	7057.5
0	0.49745	7607.5		0	0.5752	12690		0	0.48225	8128
1.53	0.4595	2282		1.53	0.48915	8388		1.53	0.43565	7091
1.53	0.47525	1974.5		1.53	0.5555	8794.5		1.53	0.3968	6287
1.53	0.4724	1844.5		1.53	0.52175	8361		1.53	0.4028	6308.5
3.06	0.45295	258.5		3.06	0.57515	7307		3.06	0.42695	6556
3.06	0.4416	255.5		3.06	0.6023	6972		3.06	0.40795	6952.5
3.06	0.5154	265.5		3.06	0.48945	4420		3.06	0.4823	6621.5
4.59	0.4502	201		4.59	0.43265	2407.5		4.59	0.3863	6115.5
4.59	0.42205	194.5		4.59	0.43905	2050		4.59	0.3967	5993.5
4.59	0.50405	199.5		4.59	0.431	2079		4.59	0.39445	5985
6.12	0.42765	184.5		6.12	0.45255	711		7.65	0.4015	5321
6.12	0.46415	181.5		6.12	0.422	820.5		7.65	0.4197	5164
6.12	0.43905	188		6.12	0.44455	802		7.65	0.4102	5193
7.65	0.43565	183		7.65	0.49645	408.5		10.71	0.41025	4262
7.65	0.42515	176.5		7.65	0.48105	348.5		10.71	0.4198	3238
7.65	0.42805	186.5		7.65	0.5077	389.5		10.71	0.42725	3399.5
9.18	0.44175	181		9.18	0.39595	243		13.77	0.3893	2947.5
9.18	0.44055	182.5		9.18	0.4744	229		13.77	0.3543	2327.5
9.18	0.4786	184		9.18	0.48285	238		13.77	0.38545	2276
10.71	0.41465	174.5		10.71	0.5377	257.5		16.83	0.38855	1179
10.71	0.41715	173		10.71	0.5518	239.5		16.83	0.3798	1806
10.71	0.40895	167.5		10.71	0.50465	223.5		16.83	0.38035	1848.5
12.24	0.42005	174.5		12.24	0.45725	183		21.42	0.3753	560
12.24	0.40065	170.5		12.24	0.42315	191.5		21.42	0.4235	903.5
12.24	0.42265	170.5		12.24	0.4421	184.5		21.42	0.38495	853.5
13.77	0.3985	177.5		13.77	0.4009	190.5		27.54	0.3703	434
13.77	0.39915	174.5		13.77	0.40785	182.5		27.54	0.3731	354.5
13.77	0.4008	172		13.77	0.4231	188		27.54	0.35525	292.5
15.3	0.39895	169		15.3	0.4205	197.5		33.66	0.39505	253.5
15.3	0.396	169		15.3	0.4242	188		33.66	0.3749	249.5
15.3	0.4159	173		15.3	0.4109	178.5		33.66	0.3813	220.5
18.36	0.40985	177.5		18.36	0.41	182.5		41.31	0.37425	194
18.36	0.416	180.5		18.36	0.42695	186.5		41.31	0.4304	211.5
18.36	0.4058	178.5		18.36	0.41315	182.5		41.31	0.3988	197
19.89	0.4067	174		21.42	0.4073	191		48.96	0.3966	189.5
19.89	0.4032	172.5		21.42	0.40055	184		48.96	0.37715	191.5
19.89	0.40975	174.5		21.42	0.4239	188		48.96	0.38035	188
21.42	0.40525	168.5		26.01	0.43305	186		58.14	0.3881	192
21.42	0.4068	173.5		26.01	0.416	177		58.14	0.3854	186.5
21.42	0.4202	171		26.01	0.40985	178		58.14	0.3891	178
22.95	0.40575	171		30.6	0.4008	176		68.85	0.39365	177
22.95	0.4094	172.5		30.6	0.40985	177		68.85	0.3668	175
22.95	0.4251	172.5		30.6	0.4342	176		68.85	0.3804	176.5
24.48	0.407	169.5		35.19	0.4212	178		79.56	0.4008	174
24.48	0.39625	167.5		35.19	0.4069	185.5		79.56	0.37195	173
24.48	0.4099	179		35.19	0.41085	185.5		79.56	0.3887	184
27.54	0.40605	167		41.31	0.4431	178		91.8	0.39465	168.5
27.54	0.40405	167		41.31	0.4363	187.5		91.8	0.41115	169.5
27.54	0.41325	175		41.31	0.4227	179		91.8	0.40035	174
30.6	0.40555	176		48.96	0.41095	191		107.1	0.41695	173
30.6	0.39905	174		48.96	0.4321	185.5		107.1	0.4034	166
30.6	0.39305	169		48.96	0.4193	179		107.1	0.4068	182
35.19	0.44145	174.5		56.61	0.49605	191.5		122.4	0.4004	175.5
35.19	0.4093	175		56.61	0.42525	186		122.4	0.41145	171.5
35.19	0.4402	163.5		56.61	0.4098	187		122.4	0.36635	168
39.78	0.4351	170.5		65.79	0.42905	188.5		137.7	0.32085	166
39.78	0.4437	170		65.79	0.4114	189.5		137.7	0.36885	166
39.78	0.42245	175.5		65.79	0.41205	185.5		137.7	0.41215	170
45.9	0.43	173.5		76.5	0.4346	186.5		153	0.3747	167
45.9	0.43865	176		76.5	0.4128	183.5		153	0.3698	167.5
45.9	0.4311	175		76.5	0.39675	186.5		153	0.36795	174.5
backgr.	0.50115	163.5		backgr.	0.45735	171.5		backgr.	0.39425	159.5
backgr.	0.46315	148		backgr.	0.41785	166		backgr.	0.39975	160
backgr.	0.5531	153.5		backgr.	0.4125	167		backgr.	0.4162	158.5

## Sheet: Fig1e
Figure 1e - pREDusk and pREDawn Dose Response
pREDusk				pREDawn				Note
<Light Intensity> (µW cm-2)	OD600	DsRed Fluo. (arb. units)		<Light Intensity> (µW cm-2)	OD600	DsRed Fluo. (arb. units)		Light intensities are averaged over duty cycle.
0	0.45915	7578		0	0.50215	838
0	0.39575	7057.5		0	0.4866	926.5
0	0.48225	8128		0	0.50595	997.5
0.153	0.43565	7091		0.153	0.53895	2635
0.153	0.3968	6287		0.153	0.7192	5587
0.153	0.4028	6308.5		0.153	0.5066	2409.5
0.306	0.42695	6556		0.306	0.54905	4906
0.306	0.40795	6952.5		0.306	0.48245	3228
0.306	0.4823	6621.5		0.306	0.5562	7134.5
0.459	0.3863	6115.5		0.459	0.494	5215.5
0.459	0.3967	5993.5		0.459	0.4768	5294
0.459	0.39445	5985		0.459	0.4376	4220.5
0.765	0.4015	5321		0.765	0.48015	7989.5
0.765	0.4197	5164		0.765	0.483	8125.5
0.765	0.4102	5193		0.765	0.46915	7645
1.071	0.41025	4262		1.071	0.50915	14564.5
1.071	0.4198	3238		1.071	0.52395	12737
1.071	0.42725	3399.5		1.071	0.49115	7532
1.377	0.3893	2947.5		1.377	0.4964	18366.5
1.377	0.3543	2327.5		1.377	0.5	17138
1.377	0.38545	2276		1.377	0.4806	18293
1.683	0.38855	1179		1.683	0.57275	56902.5
1.683	0.3798	1806		1.683	0.5942	50784
1.683	0.38035	1848.5		1.683	0.5366	44256.5
2.142	0.3753	560		2.142	0.4366	40167.5
2.142	0.4235	903.5		2.142	0.47525	42040.5
2.142	0.38495	853.5		2.142	0.5198	48018
2.754	0.3703	434		2.754	0.42905	46435
2.754	0.3731	354.5		2.754	0.4637	42590
2.754	0.35525	292.5		2.754	0.43875	41506
3.366	0.39505	253.5		3.366	0.4646	47600.5
3.366	0.3749	249.5		3.366	0.47925	47174.5
3.366	0.3813	220.5		3.366	0.45545	48454
4.131	0.37425	194		4.131	0.45875	50089
4.131	0.4304	211.5		4.131	0.47685	51739
4.131	0.3988	197		4.131	0.45365	51913
4.896	0.3966	189.5		4.896	0.4539	48361
4.896	0.37715	191.5		4.896	0.4593	53019
4.896	0.38035	188		4.896	0.4739	49182
5.814	0.3881	192		5.814	0.4855	55270.5
5.814	0.3854	186.5		5.814	0.51805	55294
5.814	0.3891	178		5.814	0.46045	46309.5
6.885	0.39365	177		6.885	0.48705	51891
6.885	0.3668	175		6.885	0.4858	48708.5
6.885	0.3804	176.5		6.885	0.56705	60054.5
7.956	0.4008	174		7.956	0.4751	58326.5
7.956	0.37195	173		7.956	0.4806	53861
7.956	0.3887	184		7.956	0.4674	51315.5
9.18	0.39465	168.5		9.18	0.45845	41891.5
9.18	0.41115	169.5		9.18	0.48505	45114
9.18	0.40035	174		9.18	0.471	45449.5
10.71	0.41695	173		10.71	0.46825	41823.5
10.71	0.4034	166		10.71	0.4977	42610
10.71	0.4068	182		10.71	0.47195	40178.5
12.24	0.4004	175.5		12.24	0.5076	45756.5
12.24	0.41145	171.5		12.24	0.4815	41085
12.24	0.36635	168		12.24	0.4699	36942
13.77	0.32085	166		13.77	0.47195	35862
13.77	0.36885	166		13.77	0.4557	39149.5
13.77	0.41215	170		13.77	0.4871	38777.5
15.3	0.3747	167		15.3	0.48045	43410
15.3	0.3698	167.5		15.3	0.4962	49799.5
15.3	0.36795	174.5		15.3	0.4967	41353.5
backgr.	0.39425	159.5		backgr.	0.4341	158.5
backgr.	0.39975	160		backgr.	0.44835	157.5
backgr.	0.4162	158.5		backgr.	0.4595	160.5

## Sheet: Fig2c
Figure 2c - FACS Data pREDusk
pREDusk Dark #1			pREDusk Dark #2			pREDusk Dark #3			pREDusk Red #1			pREDusk Red #2			pREDusk Red #3			MCS control
DsRed Fluo. (arb. units)	Counts		DsRed Fluo. (arb. units)	Counts		DsRed Fluo. (arb. units)	Counts		DsRed Fluo. (arb. units)	Counts		DsRed Fluo. (arb. units)	Counts		DsRed Fluo. (arb. units)	Counts		DsRed Fluo. (arb. units)	Counts
-966.327	0		-966.327	0		-966.327	0		-966.327	0		-966.327	0		-966.327	0		-966.327	0
-943.878	0		-943.878	0		-943.878	0		-943.878	0		-943.878	0		-943.878	0		-943.878	0
-921.429	0		-921.429	1		-921.429	0		-921.429	0		-921.429	0		-921.429	0		-921.429	0
-898.98	0		-898.98	0		-898.98	0		-898.98	0		-898.98	0		-898.98	0		-898.98	0
-876.531	0		-876.531	1		-876.531	0		-876.531	0		-876.531	0		-876.531	0		-876.531	0
-854.082	0		-854.082	0		-854.082	0		-854.082	0		-854.082	0		-854.082	0		-854.082	0
-831.633	0		-831.633	0		-831.633	0		-831.633	0		-831.633	0		-831.633	0		-831.633	0
-809.184	1		-809.184	0		-809.184	0		-809.184	0		-809.184	0		-809.184	0		-809.184	0
-786.735	0		-786.735	0		-786.735	0		-786.735	0		-786.735	0		-786.735	0		-786.735	0
-764.286	0		-764.286	0		-764.286	0		-764.286	0		-764.286	0		-764.286	0		-764.286	0
-741.837	0		-741.837	0		-741.837	0		-741.837	0		-741.837	0		-741.837	0		-741.837	0
-719.388	0		-719.388	0		-719.388	0		-719.388	0		-719.388	0		-719.388	0		-719.388	0
-696.939	0		-696.939	0		-696.939	0		-696.939	0		-696.939	0		-696.939	0		-696.939	0
-674.49	0		-674.49	0		-674.49	0		-674.49	0		-674.49	0		-674.49	0		-674.49	0
-652.041	0		-652.041	0		-652.041	0		-652.041	0		-652.041	0		-652.041	0		-652.041	0
-629.592	0		-629.592	0		-629.592	0		-629.592	0		-629.592	0		-629.592	0		-629.592	0
-607.143	0		-607.143	0		-607.143	0		-607.143	0		-607.143	0		-607.143	0		-607.143	0
-584.694	0		-584.694	0		-584.694	0		-584.694	0		-584.694	0		-584.694	0		-584.694	0
-562.245	0		-562.245	0		-562.245	0		-562.245	0		-562.245	0		-562.245	0		-562.245	0
-539.796	0		-539.796	0		-539.796	0		-539.796	0		-539.796	0		-539.796	0		-539.796	0
-517.347	0		-517.347	0		-517.347	0		-517.347	0		-517.347	0		-517.347	0		-517.347	0
-494.898	0		-494.898	0		-494.898	0		-494.898	0		-494.898	1		-494.898	0		-494.898	0
-472.449	0		-472.449	0		-472.449	0		-472.449	0		-472.449	0		-472.449	0		-472.449	0
-450	0		-450	0		-450	0		-450	0		-450	0		-450	0		-450	0
-427.551	0		-427.551	0		-427.551	0		-427.551	0		-427.551	0		-427.551	0		-427.551	0
-405.102	0		-405.102	0		-405.102	0		-405.102	0		-405.102	0		-405.102	0		-405.102	0
-382.653	0		-382.653	1		-382.653	0		-382.653	0		-382.653	0		-382.653	1		-382.653	0
-360.204	0		-360.204	0		-360.204	0		-360.204	0		-360.204	0		-360.204	0		-360.204	0
-337.755	0		-337.755	0		-337.755	0		-337.755	0		-337.755	0		-337.755	0		-337.755	3
-315.306	0		-315.306	0		-315.306	0		-315.306	0		-315.306	0		-315.306	3		-315.306	8
-292.857	0		-292.857	0		-292.857	0		-292.857	2		-292.857	0		-292.857	1		-292.857	10
-270.408	0		-270.408	0		-270.408	0		-270.408	2		-270.408	3		-270.408	5		-270.408	20
-247.959	0		-247.959	0		-247.959	0		-247.959	9		-247.959	2		-247.959	19		-247.959	54
-225.51	0		-225.51	0		-225.51	0		-225.51	10		-225.51	2		-225.51	26		-225.51	66
-203.061	1		-203.061	1		-203.061	0		-203.061	18		-203.061	11		-203.061	45		-203.061	158
-180.612	2		-180.612	0		-180.612	0		-180.612	35		-180.612	22		-180.612	77		-180.612	261
-158.163	2		-158.163	1		-158.163	2		-158.163	70		-158.163	54		-158.163	147		-158.163	388
-135.714	9		-135.714	1		-135.714	0		-135.714	99		-135.714	85		-135.714	267		-135.714	689
-113.265	9		-113.265	2		-113.265	6		-113.265	251		-113.265	140		-113.265	395		-113.265	1154
-90.8163	18		-90.8163	3		-90.8163	0		-90.8163	407		-90.8163	237		-90.8163	715		-90.8163	1853
-68.3673	30		-68.3673	8		-68.3673	7		-68.3673	636		-68.3673	390		-68.3673	1130		-68.3673	2634
-45.9184	43		-45.9184	19		-45.9184	11		-45.9184	1070		-45.9184	718		-45.9184	1715		-45.9184	3903
-23.4694	59		-23.4694	22		-23.4694	13		-23.4694	1497		-23.4694	998		-23.4694	2345		-23.4694	4928
-1.02041	97		-1.02041	25		-1.02041	31		-1.02041	2173		-1.02041	1491		-1.02041	3399		-1.02041	6783
21.4286	122		21.4286	34		21.4286	24		21.4286	2934		21.4286	1920		21.4286	4130		21.4286	7746
43.8776	133		43.8776	44		43.8776	33		43.8776	3880		43.8776	2677		43.8776	5623		43.8776	9342
66.3265	138		66.3265	49		66.3265	32		66.3265	4511		66.3265	3180		66.3265	6310		66.3265	9698
88.7755	147		88.7755	46		88.7755	47		88.7755	5614		88.7755	4057		88.7755	7537		88.7755	9900
100	104.813		100	43.6722		100	17.4689		100	5205.73		100	4020.75		100	7025.4		100	8644.18
103.855	157.22		103.855	58.2296		103.855	66.964		103.855	7642.63		103.855	5525.99		103.855	8882.92		103.855	10929.7
111.863	189.246		111.863	55.3181		111.863	46.5837		111.863	6690.58		111.863	4900.02		111.863	8210.37		111.863	9206.1
120.488	174.689		120.488	81.5214		120.488	55.3181		120.488	8553.93		120.488	6483.87		120.488	10644.4		120.488	11235.4
129.778	154.308		129.778	84.4329		129.778	52.4066		129.778	8862.54		129.778	6932.23		129.778	10772.5		129.778	10545.4
139.785	189.246		139.785	78.6099		139.785	75.6985		139.785	11177.2		139.785	8664.56		139.785	12851.3		139.785	12012.8
150.563	180.512		150.563	72.787		150.563	72.787		150.563	10976.3		150.563	8763.55		150.563	12149.6		150.563	10819.1
162.172	180.512		162.172	81.5214		162.172	96.0788		162.172	11925.4		162.172	9610.79		162.172	13124.9		162.172	10178.5
174.677	148.485		174.677	84.4329		174.677	55.3181		174.677	13049.3		174.677	10571.6		174.677	13477.2		174.677	9252.68
188.145	189.246		188.145	96.0788		188.145	58.2296		188.145	13258.9		188.145	11334.4		188.145	13355		188.145	8871.28
202.652	192.158		202.652	93.1673		202.652	81.5214		202.652	13593.7		202.652	12132.1		202.652	13416.1		202.652	7406.8
218.278	171.777		218.278	90.2559		218.278	75.6985		218.278	14135.2		218.278	12985.2		218.278	12769.7		218.278	6204.36
235.108	171.777		235.108	93.1673		235.108	93.1673		235.108	14050.8		235.108	13893.6		235.108	12819.2		235.108	5121.29
253.236	148.485		253.236	61.1411		253.236	64.0526		253.236	13820.8		253.236	13980.9		253.236	11215		253.236	3979.99
272.762	131.017		272.762	61.1411		272.762	61.1411		272.762	13456.9		272.762	14507.9		272.762	10041.7		272.762	2806.67
293.793	168.866		293.793	78.6099		293.793	90.2559		293.793	12828		293.793	14371.1		293.793	9051.79		293.793	2064.24
316.446	160.131		316.446	98.9903		316.446	110.636		316.446	11398.4		316.446	13940.2		316.446	7354.4		316.446	1246.11
340.845	128.105		340.845	52.4066		340.845	93.1673		340.845	9741.81		340.845	13055.1		340.845	6134.49		340.845	716.224
367.126	154.308		367.126	93.1673		367.126	72.787		367.126	8504.43		367.126	12231.1		367.126	4710.77		367.126	410.519
395.434	157.22		395.434	78.6099		395.434	64.0526		395.434	6533.36		395.434	10324.1		395.434	3444.28		395.434	197.981
425.924	125.194		425.924	61.1411		425.924	66.964		425.924	5691.94		425.924	9453.57		425.924	2503.87		425.924	98.9903
458.764	151.397		458.764	81.5214		458.764	87.3444		458.764	4445.83		458.764	7671.75		458.764	1819.67		458.764	34.9378
494.138	165.954		494.138	58.2296		494.138	98.9903		494.138	3351.11		494.138	6614.88		494.138	1144.21		494.138	11.6459
532.238	160.131		532.238	49.4952		532.238	136.84		532.238	2145.76		532.238	4876.73		532.238	815.214		532.238	11.6459
573.276	151.397		573.276	90.2559		573.276	125.194		573.276	1610.05		573.276	3933.41		573.276	515.332		573.276	0
617.479	148.485		617.479	87.3444		617.479	145.574		617.479	1106.36		617.479	2984.27		617.479	343.555		617.479	5.82296
665.089	174.689		665.089	66.964		665.089	128.105		665.089	765.719		665.089	1907.02		665.089	200.892		665.089	0
716.371	148.485		716.371	66.964		716.371	151.397		716.371	620.145		716.371	1350.93		716.371	145.574		716.371	0
771.607	180.512		771.607	90.2559		771.607	142.662		771.607	311.528		771.607	949.142		771.607	142.662		771.607	0
831.102	186.335		831.102	69.8755		831.102	139.751		831.102	323.174		831.102	660.906		831.102	104.813		831.102	0
895.184	186.335		895.184	96.0788		895.184	160.131		895.184	264.945		895.184	445.456		895.184	84.4329		895.184	0
964.207	189.246		964.207	78.6099		964.207	154.308		964.207	203.804		964.207	430.899		964.207	107.725		964.207	0
1038.55	247.476		1038.55	104.813		1038.55	145.574		1038.55	203.804		1038.55	288.236		1038.55	101.902		1038.55	0
1118.63	230.007		1118.63	81.5214		1118.63	180.512		1118.63	145.574		1118.63	232.918		1118.63	58.2296		1118.63	0
1204.88	256.21		1204.88	84.4329		1204.88	160.131		1204.88	171.777		1204.88	221.272		1204.88	66.964		1204.88	0
1297.78	209.627		1297.78	90.2559		1297.78	148.485		1297.78	131.017		1297.78	186.335		1297.78	66.964		1297.78	0
1397.85	256.21		1397.85	87.3444		1397.85	197.981		1397.85	116.459		1397.85	145.574		1397.85	81.5214		1397.85	0
1505.63	206.715		1505.63	78.6099		1505.63	183.423		1505.63	107.725		1505.63	203.804		1505.63	55.3181		1505.63	0
1621.72	209.627		1621.72	64.0526		1621.72	122.282		1621.72	122.282		1621.72	154.308		1621.72	34.9378		1621.72	0
1746.77	212.538		1746.77	66.964		1746.77	139.751		1746.77	87.3444		1746.77	180.512		1746.77	55.3181		1746.77	0
1881.45	171.777		1881.45	81.5214		1881.45	142.662		1881.45	157.22		1881.45	98.9903		1881.45	52.4066		1881.45	0
2026.52	186.335		2026.52	75.6985		2026.52	131.017		2026.52	90.2559		2026.52	116.459		2026.52	34.9378		2026.52	0
2182.78	192.158		2182.78	58.2296		2182.78	189.246		2182.78	93.1673		2182.78	148.485		2182.78	34.9378		2182.78	0
2351.08	157.22		2351.08	55.3181		2351.08	165.954		2351.08	110.636		2351.08	139.751		2351.08	46.5837		2351.08	0
2532.36	163.043		2532.36	75.6985		2532.36	128.105		2532.36	75.6985		2532.36	171.777		2532.36	52.4066		2532.36	0
2727.62	174.689		2727.62	93.1673		2727.62	154.308		2727.62	98.9903		2727.62	139.751		2727.62	37.8492		2727.62	0
2937.93	200.892		2937.93	78.6099		2937.93	128.105		2937.93	104.813		2937.93	131.017		2937.93	32.0263		2937.93	0
3164.46	168.866		3164.46	55.3181		3164.46	133.928		3164.46	110.636		3164.46	151.397		3164.46	49.4952		3164.46	0
3408.45	174.689		3408.45	64.0526		3408.45	142.662		3408.45	104.813		3408.45	98.9903		3408.45	34.9378		3408.45	0
3671.26	183.423		3671.26	58.2296		3671.26	139.751		3671.26	69.8755		3671.26	116.459		3671.26	23.2918		3671.26	0
3954.34	157.22		3954.34	90.2559		3954.34	122.282		3954.34	81.5214		3954.34	90.2559		3954.34	23.2918		3954.34	0
4259.24	128.105		4259.24	58.2296		4259.24	116.459		4259.24	78.6099		4259.24	107.725		4259.24	20.3804		4259.24	0
4587.64	131.017		4587.64	58.2296		4587.64	125.194		4587.64	93.1673		4587.64	119.371		4587.64	29.1148		4587.64	0
4941.38	148.485		4941.38	46.5837		4941.38	125.194		4941.38	96.0788		4941.38	133.928		4941.38	37.8492		4941.38	0
5322.38	168.866		5322.38	84.4329		5322.38	125.194		5322.38	87.3444		5322.38	128.105		5322.38	43.6722		5322.38	0
5732.76	177.6		5732.76	69.8755		5732.76	101.902		5732.76	78.6099		5732.76	107.725		5732.76	23.2918		5732.76	0
6174.79	125.194		6174.79	72.787		6174.79	122.282		6174.79	69.8755		6174.79	119.371		6174.79	20.3804		6174.79	0
6650.89	125.194		6650.89	58.2296		6650.89	110.636		6650.89	69.8755		6650.89	113.548		6650.89	11.6459		6650.89	0
7163.71	151.397		7163.71	37.8492		7163.71	139.751		7163.71	40.7607		7163.71	128.105		7163.71	14.5574		7163.71	0
7716.07	142.662		7716.07	52.4066		7716.07	148.485		7716.07	75.6985		7716.07	107.725		7716.07	14.5574		7716.07	0
8311.02	125.194		8311.02	55.3181		8311.02	87.3444		8311.02	84.4329		8311.02	116.459		8311.02	20.3804		8311.02	0
8951.84	133.928		8951.84	61.1411		8951.84	78.6099		8951.84	96.0788		8951.84	104.813		8951.84	5.82296		8951.84	0
9642.07	113.548		9642.07	37.8492		9642.07	98.9903		9642.07	78.6099		9642.07	110.636		9642.07	14.5574		9642.07	0
10385.5	101.902		10385.5	46.5837		10385.5	78.6099		10385.5	52.4066		10385.5	136.84		10385.5	5.82296		10385.5	0
11186.3	119.371		11186.3	66.964		11186.3	75.6985		11186.3	52.4066		11186.3	98.9903		11186.3	8.73444		11186.3	0
12048.8	58.2296		12048.8	72.787		12048.8	58.2296		12048.8	64.0526		12048.8	145.574		12048.8	8.73444		12048.8	0
12977.8	81.5214		12977.8	93.1673		12977.8	69.8755		12977.8	78.6099		12977.8	125.194		12977.8	8.73444		12977.8	0
13978.5	69.8755		13978.5	90.2559		13978.5	78.6099		13978.5	90.2559		13978.5	148.485		13978.5	8.73444		13978.5	0
15056.3	93.1673		15056.3	87.3444		15056.3	49.4952		15056.3	49.4952		15056.3	163.043		15056.3	5.82296		15056.3	0
16217.2	49.4952		16217.2	145.574		16217.2	55.3181		16217.2	69.8755		16217.2	96.0788		16217.2	14.5574		16217.2	0
17467.7	90.2559		17467.7	183.423		17467.7	72.787		17467.7	69.8755		17467.7	125.194		17467.7	2.91148		17467.7	0
18814.5	93.1673		18814.5	279.502		18814.5	75.6985		18814.5	55.3181		18814.5	116.459		18814.5	8.73444		18814.5	0
20265.2	72.787		20265.2	407.607		20265.2	93.1673		20265.2	64.0526		20265.2	122.282		20265.2	11.6459		20265.2	0
21827.8	87.3444		21827.8	561.916		21827.8	75.6985		21827.8	66.964		21827.8	128.105		21827.8	5.82296		21827.8	0
23510.8	34.9378		23510.8	759.896		23510.8	69.8755		23510.8	52.4066		23510.8	160.131		23510.8	14.5574		23510.8	0
25323.6	52.4066		25323.6	989.903		25323.6	84.4329		25323.6	29.1148		25323.6	119.371		25323.6	11.6459		25323.6	0
27276.2	81.5214		27276.2	1572.2		27276.2	72.787		27276.2	49.4952		27276.2	122.282		27276.2	5.82296		27276.2	0
29379.3	96.0788		29379.3	2323.36		29379.3	125.194		29379.3	17.4689		29379.3	131.017		29379.3	2.91148		29379.3	0
31644.6	128.105		31644.6	3316.18		31644.6	78.6099		31644.6	23.2918		31644.6	110.636		31644.6	2.91148		31644.6	0
34084.5	174.689		34084.5	4640.9		34084.5	104.813		34084.5	23.2918		34084.5	122.282		34084.5	8.73444		34084.5	0
36712.6	197.981		36712.6	6367.41		36712.6	145.574		36712.6	37.8492		36712.6	125.194		36712.6	0		36712.6	0
39543.4	331.909		39543.4	8754.82		39543.4	145.574		39543.4	40.7607		39543.4	110.636		39543.4	8.73444		39543.4	0
42592.4	503.686		42592.4	11421.7		42592.4	232.918		42592.4	29.1148		42592.4	133.928		42592.4	0		42592.4	0
45876.4	922.939		45876.4	14208		45876.4	451.279		45876.4	20.3804		45876.4	131.017		45876.4	2.91148		45876.4	0
49413.8	1429.54		49413.8	17955.1		49413.8	698.755		49413.8	20.3804		49413.8	104.813		49413.8	0		49413.8	0
53223.8	2565.01		53223.8	21769.1		53223.8	1324.72		53223.8	32.0263		53223.8	107.725		53223.8	5.82296		53223.8	0
57327.6	4215.82		57327.6	24552.5		57327.6	2268.04		57327.6	29.1148		57327.6	177.6		57327.6	0		57327.6	0
61747.9	6550.83		61747.9	25388.1		61747.9	4166.33		61747.9	32.0263		61747.9	78.6099		61747.9	0		61747.9	0
66508.9	9514.72		66508.9	25859.8		66508.9	6492.6		66508.9	32.0263		66508.9	119.371		66508.9	0		66508.9	0
71637.1	12848.4		71637.1	25006.7		71637.1	9648.64		71637.1	46.5837		71637.1	107.725		71637.1	2.91148		71637.1	0
77160.7	16298.5		77160.7	22628		77160.7	12574.7		77160.7	34.9378		77160.7	107.725		77160.7	0		77160.7	0
83110.2	19466.2		83110.2	19702		83110.2	15975.3		83110.2	32.0263		83110.2	90.2559		83110.2	0		83110.2	0
89518.4	21431.4		89518.4	16263.5		89518.4	19061.5		89518.4	26.2033		89518.4	69.8755		89518.4	0		89518.4	0
96420.7	21358.6		96420.7	12979.4		96420.7	21041.3		96420.7	29.1148		96420.7	87.3444		96420.7	0		96420.7	0
103855	21708		103855	10053.3		103855	22019.5		103855	14.5574		103855	66.964		103855	0		103855	0
111863	21050		111863	7415.54		111863	22165.1		111863	23.2918		111863	58.2296		111863	0		111863	0
120488	20412.4		120488	5776.38		120488	21809.9		120488	20.3804		120488	78.6099		120488	0		120488	0
129778	19437		129778	4361.4		129778	21923.4		129778	17.4689		129778	84.4329		129778	0		129778	0
139785	18051.2		139785	3234.65		139785	21277.1		139785	11.6459		139785	78.6099		139785	0		139785	0
150563	16709		150563	2684.38		150563	19888.3		150563	14.5574		150563	81.5214		150563	0		150563	0
162172	14117.8		162172	1842.97		162172	17931.8		162172	11.6459		162172	61.1411		162172	0		162172	0
174677	11273.2		174677	1516.88		174677	14356.5		174677	2.91148		174677	34.9378		174677	0		174677	0
188145	8725.7		188145	1100.54		188145	10918		188145	8.73444		188145	20.3804		188145	0		188145	0
202652	6440.19		202652	917.116		202652	7925.05		202652	8.73444		202652	37.8492		202652	0		202652	0
218278	4652.54		218278	684.198		218278	5668.65		218278	2.91148		218278	37.8492		218278	0		218278	0
235108	3249.21		235108	535.712		235108	4122.66		235108	0		235108	26.2033		235108	0		235108	0
253236	2206.9		253236	395.961		253236	2943.51		253236	2.91148		253236	40.7607		253236	0		253236	0
272762	1639.16		272762	340.643		272762	2332.1		272762	2.91148		272762	11.6459		272762	0		272762	0
293793	1339.28		293793	232.918		293793	1743.98		293793	2.91148		293793	23.2918		293793	0		293793	0
316446	1030.66		316446	195.069		316446	1534.35		316446	0		316446	17.4689		316446	0		316446	0
340845	867.621		340845	96.0788		340845	1155.86		340845	0		340845	5.82296		340845	0		340845	0
367126	634.703		367126	96.0788		367126	1030.66		367126	0		367126	14.5574		367126	0		367126	0
395434	690.021		395434	46.5837		395434	762.808		395434	0		395434	8.73444		395434	0		395434	0
425924	532.801		425924	46.5837		425924	736.604		425924	0		425924	11.6459		425924	0		425924	0
458764	433.81		458764	26.2033		458764	602.676		458764	0		458764	11.6459		458764	0		458764	0
494138	317.351		494138	20.3804		494138	518.243		494138	2.91148		494138	2.91148		494138	0		494138	0
532238	291.148		532238	14.5574		532238	375.581		532238	0		532238	11.6459		532238	0		532238	0
573276	285.325		573276	5.82296		573276	314.44		573276	0		573276	8.73444		573276	0		573276	0
617479	163.043		617479	8.73444		617479	267.856		617479	0		617479	2.91148		617479	0		617479	0
665089	171.777		665089	2.91148		665089	200.892		665089	0		665089	5.82296		665089	0		665089	0
716371	119.371		716371	2.91148		716371	165.954		716371	0		716371	2.91148		716371	0		716371	0
771607	84.4329		771607	2.91148		771607	93.1673		771607	0		771607	0		771607	0		771607	0
831102	61.1411		831102	0		831102	104.813		831102	0		831102	0		831102	0		831102	0
895184	43.6722		895184	2.91148		895184	52.4066		895184	0		895184	0		895184	0		895184	0
964207	40.7607		964207	2.91148		964207	69.8755		964207	0		964207	0		964207	0		964207	0
1.03855e+06	17.4689		1.03855e+06	0		1.03855e+06	34.9378		1.03855e+06	0		1.03855e+06	0		1.03855e+06	0		1.03855e+06	0
1.11863e+06	17.4689		1.11863e+06	0		1.11863e+06	2.91148		1.11863e+06	0		1.11863e+06	0		1.11863e+06	0		1.11863e+06	0
1.20488e+06	5.82296		1.20488e+06	0		1.20488e+06	5.82296		1.20488e+06	0		1.20488e+06	0		1.20488e+06	0		1.20488e+06	0
1.29778e+06	5.82296		1.29778e+06	0		1.29778e+06	0		1.29778e+06	0		1.29778e+06	0		1.29778e+06	0		1.29778e+06	0
1.39785e+06	2.91148		1.39785e+06	0		1.39785e+06	2.91148		1.39785e+06	0		1.39785e+06	0		1.39785e+06	0		1.39785e+06	0
1.50563e+06	0		1.50563e+06	0		1.50563e+06	2.91148		1.50563e+06	0		1.50563e+06	0		1.50563e+06	0		1.50563e+06	0
1.62172e+06	0		1.62172e+06	0		1.62172e+06	2.91148		1.62172e+06	0		1.62172e+06	0		1.62172e+06	0		1.62172e+06	0
1.74677e+06	0		1.74677e+06	0		1.74677e+06	0		1.74677e+06	0		1.74677e+06	0		1.74677e+06	0		1.74677e+06	0
1.88145e+06	0		1.88145e+06	0		1.88145e+06	0		1.88145e+06	0		1.88145e+06	0		1.88145e+06	0		1.88145e+06	0
2.02652e+06	0		2.02652e+06	0		2.02652e+06	0		2.02652e+06	0		2.02652e+06	0		2.02652e+06	0		2.02652e+06	0
2.18278e+06	0		2.18278e+06	0		2.18278e+06	0		2.18278e+06	0		2.18278e+06	0		2.18278e+06	0		2.18278e+06	0
2.35108e+06	0		2.35108e+06	0		2.35108e+06	0		2.35108e+06	0		2.35108e+06	0		2.35108e+06	0		2.35108e+06	0
2.53236e+06	0		2.53236e+06	0		2.53236e+06	0		2.53236e+06	0		2.53236e+06	0		2.53236e+06	0		2.53236e+06	0
2.72762e+06	0		2.72762e+06	0		2.72762e+06	0		2.72762e+06	0		2.72762e+06	0		2.72762e+06	0		2.72762e+06	0
2.93793e+06	0		2.93793e+06	0		2.93793e+06	0		2.93793e+06	0		2.93793e+06	0		2.93793e+06	0		2.93793e+06	0
3.16446e+06	0		3.16446e+06	0		3.16446e+06	0		3.16446e+06	0		3.16446e+06	0		3.16446e+06	0		3.16446e+06	0
3.40845e+06	0		3.40845e+06	0		3.40845e+06	0		3.40845e+06	0		3.40845e+06	0		3.40845e+06	0		3.40845e+06	0
3.67126e+06	0		3.67126e+06	0		3.67126e+06	0		3.67126e+06	0		3.67126e+06	0		3.67126e+06	0		3.67126e+06	0
3.95434e+06	0		3.95434e+06	0		3.95434e+06	0		3.95434e+06	0		3.95434e+06	0		3.95434e+06	0		3.95434e+06	0
4.25924e+06	0		4.25924e+06	0		4.25924e+06	0		4.25924e+06	0		4.25924e+06	0		4.25924e+06	0		4.25924e+06	0
4.58764e+06	0		4.58764e+06	0		4.58764e+06	0		4.58764e+06	0		4.58764e+06	0		4.58764e+06	0		4.58764e+06	0
4.94138e+06	0		4.94138e+06	0		4.94138e+06	0		4.94138e+06	0		4.94138e+06	0		4.94138e+06	0		4.94138e+06	0
5.32238e+06	0		5.32238e+06	0		5.32238e+06	0		5.32238e+06	0		5.32238e+06	0		5.32238e+06	0		5.32238e+06	0
5.73276e+06	0		5.73276e+06	0		5.73276e+06	0		5.73276e+06	0		5.73276e+06	0		5.73276e+06	0		5.73276e+06	0
6.17479e+06	0		6.17479e+06	0		6.17479e+06	0		6.17479e+06	0		6.17479e+06	0		6.17479e+06	0		6.17479e+06	0
6.65089e+06	0		6.65089e+06	0		6.65089e+06	0		6.65089e+06	0		6.65089e+06	0		6.65089e+06	0		6.65089e+06	0
7.16371e+06	0		7.16371e+06	0		7.16371e+06	0		7.16371e+06	0		7.16371e+06	0		7.16371e+06	0		7.16371e+06	0
7.71607e+06	0		7.71607e+06	0		7.71607e+06	0		7.71607e+06	0		7.71607e+06	0		7.71607e+06	0		7.71607e+06	0
8.31102e+06	0		8.31102e+06	0		8.31102e+06	0		8.31102e+06	0		8.31102e+06	0		8.31102e+06	0		8.31102e+06	0
8.95184e+06	0		8.95184e+06	0		8.95184e+06	0		8.95184e+06	0		8.95184e+06	0		8.95184e+06	0		8.95184e+06	0

## Sheet: Fig2d
Figure 2d - FACS Data pREDawn
pREDawn Dark #1			pREDawn Dark #2			pREDawn Dark #3			pREDawn Red #1			pREDawn Red #2			pREDawn Red #3			MCS control
DsRed Fluo. (arb. units)	Counts		DsRed Fluo. (arb. units)	Counts		DsRed Fluo. (arb. units)	Counts		DsRed Fluo. (arb. units)	Counts		DsRed Fluo. (arb. units)	Counts		DsRed Fluo. (arb. units)	Counts		DsRed Fluo. (arb. units)	Counts
-966.327	0		-966.327	0		-966.327	0		-966.327	0		-966.327	0		-966.327	0		-966.327	0
-943.878	0		-943.878	0		-943.878	0		-943.878	0		-943.878	0		-943.878	0		-943.878	0
-921.429	0		-921.429	0		-921.429	0		-921.429	0		-921.429	0		-921.429	0		-921.429	0
-898.98	0		-898.98	0		-898.98	0		-898.98	0		-898.98	0		-898.98	0		-898.98	0
-876.531	0		-876.531	0		-876.531	0		-876.531	0		-876.531	0		-876.531	0		-876.531	0
-854.082	0		-854.082	0		-854.082	0		-854.082	0		-854.082	0		-854.082	0		-854.082	0
-831.633	0		-831.633	0		-831.633	0		-831.633	0		-831.633	0		-831.633	0		-831.633	0
-809.184	0		-809.184	0		-809.184	0		-809.184	0		-809.184	0		-809.184	0		-809.184	0
-786.735	0		-786.735	0		-786.735	0		-786.735	0		-786.735	0		-786.735	0		-786.735	0
-764.286	0		-764.286	0		-764.286	0		-764.286	0		-764.286	0		-764.286	0		-764.286	0
-741.837	0		-741.837	0		-741.837	0		-741.837	0		-741.837	0		-741.837	0		-741.837	0
-719.388	0		-719.388	0		-719.388	0		-719.388	0		-719.388	0		-719.388	0		-719.388	0
-696.939	0		-696.939	1		-696.939	0		-696.939	0		-696.939	0		-696.939	0		-696.939	0
-674.49	0		-674.49	0		-674.49	0		-674.49	0		-674.49	0		-674.49	0		-674.49	0
-652.041	0		-652.041	0		-652.041	0		-652.041	0		-652.041	0		-652.041	0		-652.041	0
-629.592	0		-629.592	0		-629.592	0		-629.592	0		-629.592	0		-629.592	0		-629.592	0
-607.143	0		-607.143	0		-607.143	0		-607.143	0		-607.143	0		-607.143	0		-607.143	0
-584.694	0		-584.694	0		-584.694	0		-584.694	0		-584.694	0		-584.694	0		-584.694	0
-562.245	0		-562.245	0		-562.245	0		-562.245	0		-562.245	0		-562.245	1		-562.245	0
-539.796	0		-539.796	0		-539.796	0		-539.796	0		-539.796	0		-539.796	0		-539.796	0
-517.347	0		-517.347	0		-517.347	0		-517.347	0		-517.347	0		-517.347	1		-517.347	0
-494.898	0		-494.898	0		-494.898	0		-494.898	0		-494.898	0		-494.898	0		-494.898	0
-472.449	0		-472.449	0		-472.449	0		-472.449	0		-472.449	1		-472.449	0		-472.449	0
-450	0		-450	1		-450	0		-450	0		-450	0		-450	0		-450	0
-427.551	0		-427.551	0		-427.551	0		-427.551	0		-427.551	1		-427.551	0		-427.551	0
-405.102	0		-405.102	0		-405.102	0		-405.102	0		-405.102	0		-405.102	0		-405.102	0
-382.653	0		-382.653	0		-382.653	1		-382.653	2		-382.653	0		-382.653	0		-382.653	0
-360.204	0		-360.204	0		-360.204	0		-360.204	0		-360.204	0		-360.204	0		-360.204	2
-337.755	1		-337.755	0		-337.755	1		-337.755	0		-337.755	0		-337.755	0		-337.755	4
-315.306	0		-315.306	0		-315.306	0		-315.306	0		-315.306	0		-315.306	0		-315.306	5
-292.857	0		-292.857	0		-292.857	1		-292.857	1		-292.857	1		-292.857	0		-292.857	15
-270.408	2		-270.408	0		-270.408	0		-270.408	0		-270.408	1		-270.408	0		-270.408	26
-247.959	0		-247.959	0		-247.959	1		-247.959	0		-247.959	2		-247.959	0		-247.959	67
-225.51	3		-225.51	0		-225.51	0		-225.51	0		-225.51	1		-225.51	0		-225.51	87
-203.061	3		-203.061	2		-203.061	2		-203.061	1		-203.061	4		-203.061	0		-203.061	173
-180.612	7		-180.612	1		-180.612	1		-180.612	2		-180.612	3		-180.612	0		-180.612	318
-158.163	6		-158.163	5		-158.163	5		-158.163	5		-158.163	4		-158.163	1		-158.163	535
-135.714	13		-135.714	5		-135.714	9		-135.714	7		-135.714	5		-135.714	0		-135.714	816
-113.265	23		-113.265	20		-113.265	19		-113.265	18		-113.265	10		-113.265	2		-113.265	1392
-90.8163	36		-90.8163	16		-90.8163	20		-90.8163	24		-90.8163	13		-90.8163	3		-90.8163	2065
-68.3673	43		-68.3673	40		-68.3673	29		-68.3673	36		-68.3673	21		-68.3673	4		-68.3673	2894
-45.9184	70		-45.9184	46		-45.9184	55		-45.9184	75		-45.9184	37		-45.9184	8		-45.9184	4440
-23.4694	88		-23.4694	57		-23.4694	73		-23.4694	86		-23.4694	56		-23.4694	19		-23.4694	5460
-1.02041	121		-1.02041	81		-1.02041	124		-1.02041	122		-1.02041	79		-1.02041	23		-1.02041	7317
21.4286	146		21.4286	115		21.4286	131		21.4286	151		21.4286	99		21.4286	18		21.4286	8317
43.8776	218		43.8776	157		43.8776	158		43.8776	179		43.8776	122		43.8776	22		43.8776	9607
66.3265	251		66.3265	142		66.3265	174		66.3265	232		66.3265	146		66.3265	28		66.3265	9821
88.7755	265		88.7755	163		88.7755	218		88.7755	252		88.7755	171		88.7755	34		88.7755	10225
100	221.272		100	116.459		100	180.512		100	273.679		100	171.777		100	32.0263		100	8652.92
103.855	363.935		103.855	232.918		103.855	241.653		103.855	361.023		103.855	227.095		103.855	46.5837		103.855	11121.9
111.863	282.414		111.863	186.335		111.863	244.564		111.863	358.112		111.863	183.423		111.863	49.4952		111.863	9275.97
120.488	375.581		120.488	238.741		120.488	282.414		120.488	489.129		120.488	224.184		120.488	52.4066		120.488	11185.9
129.778	296.971		129.778	221.272		129.778	221.272		129.778	430.899		129.778	244.564		129.778	52.4066		129.778	10204.7
139.785	398.873		139.785	209.627		139.785	247.476		139.785	588.119		139.785	262.033		139.785	64.0526		139.785	11838.1
150.563	407.607		150.563	299.882		150.563	305.705		150.563	550.27		150.563	320.263		150.563	87.3444		150.563	10883.1
162.172	427.987		162.172	224.184		162.172	291.148		162.172	608.499		162.172	308.617		162.172	81.5214		162.172	10076.6
174.677	416.342		174.677	224.184		174.677	256.21		174.677	591.03		174.677	331.909		174.677	107.725		174.677	9505.98
188.145	462.925		188.145	294.059		188.145	288.236		188.145	707.49		188.145	334.82		188.145	87.3444		188.145	8728.62
202.652	480.394		202.652	273.679		202.652	282.414		202.652	786.099		202.652	384.315		202.652	101.902		202.652	7304.9
218.278	477.483		218.278	262.033		218.278	299.882		218.278	704.578		218.278	363.935		218.278	128.105		218.278	6186.89
235.108	378.492		235.108	259.122		235.108	285.325		235.108	853.064		235.108	349.378		235.108	180.512		235.108	5374.59
253.236	439.633		253.236	270.768		253.236	247.476		253.236	821.037		253.236	337.732		253.236	113.548		253.236	3994.55
272.762	416.342		272.762	200.892		272.762	230.007		272.762	992.815		272.762	355.201		272.762	177.6		272.762	2949.33
293.793	422.165		293.793	206.715		293.793	299.882		293.793	867.621		293.793	390.138		293.793	180.512		293.793	1976.89
316.446	410.519		316.446	224.184		316.446	195.069		316.446	867.621		316.446	343.555		316.446	160.131		316.446	1234.47
340.845	299.882		340.845	197.981		340.845	247.476		340.845	914.205		340.845	311.528		340.845	203.804		340.845	704.578
367.126	395.961		367.126	232.918		367.126	256.21		367.126	1048.13		367.126	328.997		367.126	192.158		367.126	425.076
395.434	334.82		395.434	197.981		395.434	262.033		395.434	943.319		395.434	259.122		395.434	262.033		395.434	189.246
425.924	308.617		425.924	285.325		425.924	264.945		425.924	864.709		425.924	352.289		425.924	238.741		425.924	98.9903
458.764	270.768		458.764	221.272		458.764	273.679		458.764	989.903		458.764	230.007		458.764	302.794		458.764	43.6722
494.138	317.351		494.138	264.945		494.138	340.643		494.138	885.09		494.138	232.918		494.138	302.794		494.138	34.9378
532.238	398.873		532.238	410.519		532.238	509.509		532.238	885.09		532.238	264.945		532.238	282.414		532.238	8.73444
573.276	474.571		573.276	614.322		573.276	675.463		573.276	821.037		573.276	160.131		573.276	282.414		573.276	0
617.479	521.155		617.479	861.798		617.479	978.257		617.479	832.683		617.479	174.689		617.479	343.555		617.479	2.91148
665.089	771.542		665.089	1414.98		665.089	1438.27		665.089	777.365		665.089	197.981		665.089	346.466		665.089	0
716.371	1083.07		716.371	2035.12		716.371	2419.44		716.371	695.844		716.371	165.954		716.371	361.023		716.371	5.82296
771.607	1691.57		771.607	2987.18		771.607	3490.86		771.607	631.791		771.607	139.751		771.607	302.794		771.607	2.91148
831.102	2535.9		831.102	4789.38		831.102	4981.54		831.102	532.801		831.102	128.105		831.102	326.086		831.102	0
895.184	3700.49		895.184	6911.85		895.184	6760.46		895.184	471.66		895.184	110.636		895.184	314.44		895.184	2.91148
964.207	5933.6		964.207	9907.76		964.207	9479.78		964.207	425.076		964.207	145.574		964.207	279.502		964.207	0
1038.55	8169.61		1038.55	12964.8		1038.55	12088.5		1038.55	366.846		1038.55	113.548		1038.55	241.653		1038.55	0
1118.63	11081.1		1118.63	17247.6		1118.63	14746.6		1118.63	305.705		1118.63	72.787		1118.63	215.449		1118.63	2.91148
1204.88	15084.4		1204.88	20211.5		1204.88	17390.3		1204.88	279.502		1204.88	81.5214		1204.88	192.158		1204.88	0
1297.78	17797.9		1297.78	22872.6		1297.78	19364.3		1297.78	273.679		1297.78	69.8755		1297.78	209.627		1297.78	0
1397.85	20156.2		1397.85	23533.5		1397.85	21603.2		1397.85	212.538		1397.85	69.8755		1397.85	139.751		1397.85	0
1505.63	21667.2		1505.63	23740.2		1505.63	22363.1		1505.63	192.158		1505.63	66.964		1505.63	128.105		1505.63	2.91148
1621.72	22645.5		1621.72	22968.7		1621.72	23204.5		1621.72	218.361		1621.72	55.3181		1621.72	87.3444		1621.72	0
1746.77	22255.3		1746.77	21550.8		1746.77	23743.1		1746.77	136.84		1746.77	66.964		1746.77	98.9903		1746.77	0
1881.45	20566.7		1881.45	20592.9		1881.45	22147.6		1881.45	160.131		1881.45	40.7607		1881.45	104.813		1881.45	0
2026.52	19605.9		2026.52	19009.1		2026.52	19789.3		2026.52	165.954		2026.52	26.2033		2026.52	122.282		2026.52	0
2182.78	18316.1		2182.78	16636.2		2182.78	16199.5		2182.78	133.928		2182.78	32.0263		2182.78	72.787		2182.78	0
2351.08	15690		2351.08	12772.7		2351.08	12391.3		2351.08	119.371		2351.08	55.3181		2351.08	87.3444		2351.08	0
2532.36	13090		2532.36	9770.93		2532.36	9415.72		2532.36	133.928		2532.36	29.1148		2532.36	84.4329		2532.36	0
2727.62	10481.3		2727.62	6891.47		2727.62	6792.48		2727.62	142.662		2727.62	40.7607		2727.62	81.5214		2727.62	0
2937.93	7689.22		2937.93	4655.46		2937.93	4882.55		2937.93	145.574		2937.93	26.2033		2937.93	87.3444		2937.93	0
3164.46	5782.2		3164.46	3313.26		3164.46	3435.55		3164.46	139.751		3164.46	49.4952		3164.46	110.636		3164.46	0
3408.45	4175.06		3408.45	2218.55		3408.45	2742.61		3408.45	131.017		3408.45	32.0263		3408.45	160.131		3408.45	0
3671.26	3057.05		3671.26	1706.13		3671.26	2116.65		3671.26	122.282		3671.26	20.3804		3671.26	171.777		3671.26	0
3954.34	2500.96		3954.34	1493.59		3954.34	1711.95		3954.34	197.981		3954.34	52.4066		3954.34	238.741		3954.34	0
4259.24	2093.35		4259.24	1129.65		4259.24	1301.43		4259.24	189.246		4259.24	34.9378		4259.24	314.44		4259.24	0
4587.64	1947.78		4587.64	992.815		4587.64	1158.77		4587.64	151.397		4587.64	43.6722		4587.64	390.138		4587.64	0
4941.38	1679.92		4941.38	803.568		4941.38	928.762		4941.38	163.043		4941.38	58.2296		4941.38	483.306		4941.38	0
5322.38	1368.4		5322.38	646.348		5322.38	873.444		5322.38	174.689		5322.38	72.787		5322.38	477.483		5322.38	0
5732.76	1205.35		5732.76	588.119		5732.76	716.224		5732.76	200.892		5732.76	66.964		5732.76	427.987		5732.76	0
6174.79	1091.8		6174.79	515.332		6174.79	733.693		6174.79	212.538		6174.79	49.4952		6174.79	591.03		6174.79	0
6650.89	922.939		6650.89	413.43		6650.89	579.384		6650.89	200.892		6650.89	87.3444		6650.89	535.712		6650.89	0
7163.71	920.028		7163.71	401.784		7163.71	573.561		7163.71	235.83		7163.71	75.6985		7163.71	509.509		7163.71	0
7716.07	858.886		7716.07	331.909		7716.07	486.217		7716.07	238.741		7716.07	75.6985		7716.07	503.686		7716.07	0
8311.02	841.418		8311.02	328.997		8311.02	494.952		8311.02	247.476		8311.02	75.6985		8311.02	506.597		8311.02	0
8951.84	765.719		8951.84	282.414		8951.84	358.112		8951.84	294.059		8951.84	98.9903		8951.84	454.191		8951.84	0
9642.07	704.578		9642.07	244.564		9642.07	361.023		9642.07	326.086		9642.07	72.787		9642.07	416.342		9642.07	0
10385.5	634.703		10385.5	314.44		10385.5	320.263		10385.5	294.059		10385.5	72.787		10385.5	457.102		10385.5	0
11186.3	625.968		11186.3	200.892		11186.3	352.289		11186.3	323.174		11186.3	58.2296		11186.3	410.519		11186.3	0
12048.8	526.978		12048.8	212.538		12048.8	366.846		12048.8	317.351		12048.8	52.4066		12048.8	401.784		12048.8	0
12977.8	465.837		12977.8	218.361		12977.8	270.768		12977.8	314.44		12977.8	64.0526		12977.8	433.81		12977.8	0
13978.5	483.306		13978.5	183.423		13978.5	273.679		13978.5	326.086		13978.5	75.6985		13978.5	395.961		13978.5	0
15056.3	457.102		15056.3	165.954		15056.3	299.882		15056.3	419.253		15056.3	104.813		15056.3	465.837		15056.3	0
16217.2	401.784		16217.2	171.777		16217.2	256.21		16217.2	448.368		16217.2	87.3444		16217.2	407.607		16217.2	0
17467.7	390.138		17467.7	171.777		17467.7	230.007		17467.7	395.961		17467.7	84.4329		17467.7	567.739		17467.7	0
18814.5	384.315		18814.5	131.017		18814.5	247.476		18814.5	462.925		18814.5	125.194		18814.5	524.066		18814.5	0
20265.2	346.466		20265.2	180.512		20265.2	232.918		20265.2	425.076		20265.2	116.459		20265.2	465.837		20265.2	0
21827.8	355.201		21827.8	145.574		21827.8	227.095		21827.8	544.447		21827.8	160.131		21827.8	445.456		21827.8	0
23510.8	276.591		23510.8	142.662		23510.8	253.299		23510.8	494.952		23510.8	168.866		23510.8	585.207		23510.8	0
25323.6	288.236		25323.6	142.662		25323.6	160.131		25323.6	567.739		25323.6	142.662		25323.6	541.535		25323.6	0
27276.2	340.643		27276.2	101.902		27276.2	145.574		27276.2	532.801		27276.2	136.84		27276.2	573.561		27276.2	0
29379.3	253.299		29379.3	93.1673		29379.3	186.335		29379.3	561.916		29379.3	230.007		29379.3	553.181		29379.3	0
31644.6	262.033		31644.6	110.636		31644.6	157.22		31644.6	591.03		31644.6	183.423		31644.6	500.774		31644.6	0
34084.5	244.564		34084.5	87.3444		34084.5	142.662		34084.5	559.004		34084.5	230.007		34084.5	492.04		34084.5	0
36712.6	218.361		36712.6	90.2559		36712.6	133.928		36712.6	625.968		36712.6	276.591		36712.6	398.873		36712.6	0
39543.4	267.856		39543.4	69.8755		39543.4	131.017		39543.4	582.296		39543.4	294.059		39543.4	489.129		39543.4	0
42592.4	232.918		42592.4	58.2296		42592.4	163.043		42592.4	457.102		42592.4	291.148		42592.4	486.217		42592.4	0
45876.4	215.449		45876.4	87.3444		45876.4	119.371		45876.4	605.588		45876.4	302.794		45876.4	448.368		45876.4	0
49413.8	203.804		49413.8	78.6099		49413.8	72.787		49413.8	515.332		49413.8	334.82		49413.8	439.633		49413.8	0
53223.8	186.335		53223.8	55.3181		53223.8	110.636		53223.8	486.217		53223.8	439.633		53223.8	395.961		53223.8	0
57327.6	163.043		57327.6	34.9378		57327.6	113.548		57327.6	436.722		57327.6	369.758		57327.6	419.253		57327.6	0
61747.9	171.777		61747.9	43.6722		61747.9	87.3444		61747.9	439.633		61747.9	395.961		61747.9	352.289		61747.9	0
66508.9	113.548		66508.9	58.2296		66508.9	75.6985		66508.9	422.165		66508.9	390.138		66508.9	352.289		66508.9	0
71637.1	174.689		71637.1	34.9378		71637.1	104.813		71637.1	401.784		71637.1	366.846		71637.1	407.607		71637.1	0
77160.7	87.3444		77160.7	26.2033		77160.7	87.3444		77160.7	404.696		77160.7	416.342		77160.7	398.873		77160.7	0
83110.2	113.548		83110.2	32.0263		83110.2	72.787		83110.2	477.483		83110.2	331.909		83110.2	387.227		83110.2	0
89518.4	84.4329		89518.4	49.4952		89518.4	61.1411		89518.4	460.014		89518.4	393.05		89518.4	468.748		89518.4	0
96420.7	52.4066		96420.7	34.9378		96420.7	49.4952		96420.7	468.748		96420.7	323.174		96420.7	454.191		96420.7	0
103855	66.964		103855	40.7607		103855	61.1411		103855	521.155		103855	419.253		103855	544.447		103855	0
111863	61.1411		111863	29.1148		111863	43.6722		111863	576.473		111863	346.466		111863	553.181		111863	0
120488	61.1411		120488	46.5837		120488	52.4066		120488	614.322		120488	375.581		120488	698.755		120488	0
129778	61.1411		129778	37.8492		129778	46.5837		129778	614.322		129778	462.925		129778	838.506		129778	0
139785	32.0263		139785	11.6459		139785	55.3181		139785	719.135		139785	366.846		139785	1088.89		139785	0
150563	29.1148		150563	8.73444		150563	37.8492		150563	855.975		150563	401.784		150563	1388.78		150563	0
162172	29.1148		162172	17.4689		162172	17.4689		162172	998.637		162172	460.014		162172	1842.97		162172	0
174677	14.5574		174677	20.3804		174677	14.5574		174677	1412.07		174677	480.394		174677	2730.97		174677	0
188145	26.2033		188145	14.5574		188145	26.2033		188145	1656.63		188145	617.234		188145	3997.46		188145	0
202652	5.82296		202652	2.91148		202652	46.5837		202652	2416.53		202652	742.427		202652	6431.46		202652	0
218278	23.2918		218278	5.82296		218278	26.2033		218278	3228.83		218278	1085.98		218278	9628.26		218278	0
235108	8.73444		235108	2.91148		235108	40.7607		235108	4192.53		235108	1377.13		235108	14024.6		235108	0
253236	20.3804		253236	14.5574		253236	52.4066		253236	5962.71		253236	2236.02		253236	19014.9		253236	0
272762	11.6459		272762	8.73444		272762	23.2918		272762	8393.8		272762	3653.91		272762	23102.6		272762	0
293793	17.4689		293793	2.91148		293793	37.8492		293793	11025.8		293793	5753.08		293793	25079.5		293793	0
316446	5.82296		316446	2.91148		316446	29.1148		316446	14711.7		316446	9095.46		316446	26421.7		316446	0
340845	14.5574		340845	2.91148		340845	40.7607		340845	17818.3		340845	13296.7		340845	25958.8		340845	0
367126	5.82296		367126	0		367126	37.8492		367126	20537.6		367126	17212.7		367126	24360.3		367126	0
395434	8.73444		395434	0		395434	43.6722		395434	23277.3		395434	21408.1		395434	23358.8		395434	0
425924	0		425924	2.91148		425924	29.1148		425924	23620.8		425924	24971.8		425924	21242.2		425924	0
458764	0		458764	0		458764	32.0263		458764	24401.1		458764	27344.6		458764	18260.8		458764	0
494138	5.82296		494138	2.91148		494138	23.2918		494138	23452		494138	28945.9		494138	14735		494138	0
532238	5.82296		532238	5.82296		532238	20.3804		532238	20822.9		532238	28616.9		532238	11034.5		532238	0
573276	0		573276	0		573276	11.6459		573276	16840		573276	27001.1		573276	6728.43		573276	0
617479	2.91148		617479	0		617479	11.6459		617479	12825.1		617479	23609.2		617479	3651		617479	0
665089	0		665089	0		665089	14.5574		665089	8568.48		665089	18394.7		665089	1956.51		665089	0
716371	0		716371	2.91148		716371	8.73444		716371	5345.48		716371	11899.2		716371	1187.88		716371	0
771607	5.82296		771607	0		771607	2.91148		771607	2765.91		771607	6719.69		771607	780.277		771607	0
831102	0		831102	0		831102	0		831102	1546		831102	3380.23		831102	561.916		831102	0
895184	2.91148		895184	0		895184	0		895184	978.257		895184	1874.99		895184	381.404		895184	0
964207	0		964207	0		964207	0		964207	739.516		964207	1249.02		964207	334.82		964207	0
1.03855e+06	0		1.03855e+06	0		1.03855e+06	2.91148		1.03855e+06	547.358		1.03855e+06	847.241		1.03855e+06	200.892		1.03855e+06	0
1.11863e+06	0		1.11863e+06	0		1.11863e+06	0		1.11863e+06	436.722		1.11863e+06	736.604		1.11863e+06	174.689		1.11863e+06	0
1.20488e+06	0		1.20488e+06	0		1.20488e+06	0		1.20488e+06	410.519		1.20488e+06	500.774		1.20488e+06	145.574		1.20488e+06	0
1.29778e+06	0		1.29778e+06	0		1.29778e+06	0		1.29778e+06	264.945		1.29778e+06	503.686		1.29778e+06	81.5214		1.29778e+06	0
1.39785e+06	0		1.39785e+06	0		1.39785e+06	0		1.39785e+06	183.423		1.39785e+06	355.201		1.39785e+06	46.5837		1.39785e+06	0
1.50563e+06	0		1.50563e+06	0		1.50563e+06	0		1.50563e+06	148.485		1.50563e+06	311.528		1.50563e+06	17.4689		1.50563e+06	0
1.62172e+06	0		1.62172e+06	0		1.62172e+06	0		1.62172e+06	69.8755		1.62172e+06	241.653		1.62172e+06	11.6459		1.62172e+06	0
1.74677e+06	0		1.74677e+06	0		1.74677e+06	0		1.74677e+06	61.1411		1.74677e+06	142.662		1.74677e+06	0		1.74677e+06	0
1.88145e+06	0		1.88145e+06	0		1.88145e+06	0		1.88145e+06	29.1148		1.88145e+06	49.4952		1.88145e+06	0		1.88145e+06	0
2.02652e+06	0		2.02652e+06	0		2.02652e+06	0		2.02652e+06	2.91148		2.02652e+06	37.8492		2.02652e+06	2.91148		2.02652e+06	0
2.18278e+06	0		2.18278e+06	0		2.18278e+06	0		2.18278e+06	0		2.18278e+06	17.4689		2.18278e+06	0		2.18278e+06	0
2.35108e+06	0		2.35108e+06	0		2.35108e+06	0		2.35108e+06	0		2.35108e+06	0		2.35108e+06	0		2.35108e+06	0
2.53236e+06	0		2.53236e+06	0		2.53236e+06	0		2.53236e+06	0		2.53236e+06	0		2.53236e+06	0		2.53236e+06	0
2.72762e+06	0		2.72762e+06	0		2.72762e+06	0		2.72762e+06	0		2.72762e+06	2.91148		2.72762e+06	0		2.72762e+06	0
2.93793e+06	0		2.93793e+06	0		2.93793e+06	0		2.93793e+06	0		2.93793e+06	0		2.93793e+06	0		2.93793e+06	0
3.16446e+06	0		3.16446e+06	0		3.16446e+06	0		3.16446e+06	0		3.16446e+06	0		3.16446e+06	0		3.16446e+06	0
3.40845e+06	0		3.40845e+06	0		3.40845e+06	0		3.40845e+06	0		3.40845e+06	0		3.40845e+06	0		3.40845e+06	0
3.67126e+06	0		3.67126e+06	0		3.67126e+06	0		3.67126e+06	0		3.67126e+06	0		3.67126e+06	0		3.67126e+06	0
3.95434e+06	0		3.95434e+06	0		3.95434e+06	0		3.95434e+06	0		3.95434e+06	0		3.95434e+06	0		3.95434e+06	0
4.25924e+06	0		4.25924e+06	0		4.25924e+06	0		4.25924e+06	0		4.25924e+06	0		4.25924e+06	0		4.25924e+06	0
4.58764e+06	0		4.58764e+06	0		4.58764e+06	0		4.58764e+06	0		4.58764e+06	0		4.58764e+06	0		4.58764e+06	0
4.94138e+06	0		4.94138e+06	0		4.94138e+06	0		4.94138e+06	0		4.94138e+06	0		4.94138e+06	0		4.94138e+06	0
5.32238e+06	0		5.32238e+06	0		5.32238e+06	0		5.32238e+06	0		5.32238e+06	0		5.32238e+06	0		5.32238e+06	0
5.73276e+06	0		5.73276e+06	0		5.73276e+06	0		5.73276e+06	0		5.73276e+06	0		5.73276e+06	0		5.73276e+06	0
6.17479e+06	0		6.17479e+06	0		6.17479e+06	0		6.17479e+06	0		6.17479e+06	0		6.17479e+06	0		6.17479e+06	0
6.65089e+06	0		6.65089e+06	0		6.65089e+06	0		6.65089e+06	0		6.65089e+06	0		6.65089e+06	0		6.65089e+06	0
7.16371e+06	0		7.16371e+06	0		7.16371e+06	0		7.16371e+06	0		7.16371e+06	0		7.16371e+06	0		7.16371e+06	0
7.71607e+06	0		7.71607e+06	0		7.71607e+06	0		7.71607e+06	0		7.71607e+06	0		7.71607e+06	0		7.71607e+06	0
8.31102e+06	0		8.31102e+06	0		8.31102e+06	0		8.31102e+06	0		8.31102e+06	0		8.31102e+06	0		8.31102e+06	0
8.95184e+06	0		8.95184e+06	0		8.95184e+06	0		8.95184e+06	0		8.95184e+06	0		8.95184e+06	0		8.95184e+06	0

## Sheet: Fig2e
Figure 2e - Induction Kinetics pREDusk
pREDusk Clone #1				pREDusk Clone #2				pREDusk Clone #3
Time / h	OD600	DsRed Fluo. (arb. units)		Time / h	OD600	DsRed Fluo. (arb. units)		Time / h	OD600	DsRed Fluo. (arb. units)
0	0.10016	128		0	0.1045	132		0	0.10888	131
0.15	0.10536	131		0.15	0.11264	133		0.15	0.11894	129
0.3	0.10524	138		0.3	0.11756	141		0.3	0.11896	134
0.5	0.1232	142		0.5	0.12958	138		0.5	0.1297	133
1	0.16108	245		1	0.16768	203		1	0.1587	229
1.2	0.17444	439		1.2	0.17302	348		1.2	0.1786	410
1.4	0.19418	667		1.4	0.19956	573		1.4	0.1978	607
2	0.24184	1047		2	0.23172	832		2	0.2272	846
3	0.29414	1704		3	0.26808	1367		3	0.2748	1680
4	0.30734	2601		4	0.27494	1404		4	0.3023	2739
5	0.32566	3234		5	0.3259	2875		5	0.30824	3178
6	0.31384	3117		6	0.32438	3405		6	0.29202	3302
7	0.32182	3362		7	0.32998	3588		7	0.2773	3042
8	0.28798	3094		8	0.3361	3705		8	0.30052	3257
9	0.29362	3106		9	0.3314	3862		9	0.30394	3327
23	0.29218	3144		23	0.30764	3609		23	0.28096	3079
24	0.28736	3083		24	0.29946	3629		24	0.28216	3179

## Sheet: Fig2f
Figure 2f - Induction Kinetics pREDawn
pREDawn Clone #1				pREDawn Clone #2				pREDawn Clone #3
Time / h	OD600	DsRed Fluo. (arb. units)		Time / h	OD600	DsRed Fluo. (arb. units)		Time / h	OD600	DsRed Fluo. (arb. units)
0	0.10556	224		0	0.09952	192		0	0.10778	202
0.15	0.12522	198		0.15	0.12458	190		0.15	0.11804	235
0.3	0.13172	227		0.3	0.14752	207		0.3	0.14086	211
0.5	0.14222	243		0.5	0.14084	206		0.5	0.14228	213
1	0.1693	254		1	0.16924	235		1	0.16738	240
1.2	0.18596	408		1.2	0.1813	491		1.2	0.18508	451
1.4	0.19012	845		1.4	0.20968	1205		1.4	0.20342	901
2	0.2578	1790		2	0.23212	2314		2	0.23752	2072
3	0.30528	6186		3	0.29826	7465		3	0.30738	6401
4	0.34784	9723		4	0.3415	12237		4	0.35794	10526
5	0.39744	14864		5	0.32928	14134		5	0.32884	14004
6	0.42316	23819		6	0.35162	16176		6	0.35944	17086
7	0.42152	25629		7	0.34024	16207		7	0.36248	16226
8	0.41488	29045		8	0.34824	17538		8	0.35218	18359
9	0.3994	29070		9	0.33062	17242		9	0.34972	18111
23	0.35992	26308		23	0.31258	15647		23	0.30696	17043
24	0.39674	27721		24	0.32172	17330		24	0.3329	17806

## Sheet: Fig3a
Figure 3a - R/FR Illumination pREDusk
Red Illumination				Red + 60 µW cm-2 Far-Red Illumination				Far-Red Illumination				Note
<R Light Intensity> (µW cm-2)	OD600	DsRed Fluo. (arb. units)		<R Light Intensity> (µW cm-2)	OD600	DsRed Fluo. (arb. units)		<FR Light Intensity> (µW cm-2)	OD600	DsRed Fluo. (arb. units)		Light intensities are averaged over duty cycle.
0	0.4035	6308		0	0.4035	6308		0	0.4035	6308
0	0.43184	6224		0	0.43184	6224		0	0.43184	6224
0	0.45	6641		0	0.45	6641		0	0.45	6641
0.14132	0.4039	5408		0.14132	0.39984	5774		1	0.4228	6122
0.14132	0.45046	6119		0.14132	0.41796	5995		1	0.45026	6446
0.14132	0.41936	5911		0.14132	0.39506	5639		1	0.42826	6456
0.21198	0.43436	5737		0.21198	0.39988	5464		2	0.42934	6482
0.21198	0.49682	6263		0.21198	0.41164	5983		2	0.40626	5882
0.21198	0.4197	5255		0.21198	0.4031	5722		2	0.43332	6262
0.42396	0.4237	4794		0.42396	0.3973	5334		3	0.45982	7301
0.42396	0.41674	4756		0.42396	0.4061	5599		3	0.43466	6169
0.42396	0.39444	4469		0.42396	0.44052	6152		3	0.47358	6975
0.5	0.46602	5084		0.5	0.40944	5757		4	0.42278	6057
0.5	0.41646	4512		0.5	0.41554	6068		4	0.42424	6392
0.5	0.47778	4436		0.5	0.43038	6176		4	0.40696	6068
0.57	0.39456	4096		0.57	0.39628	5497		5	0.41476	5773
0.57	0.40936	4529		0.57	0.39168	5643		5	0.40036	5933
0.57	0.4024	4515		0.57	0.4434	6430		5	0.43702	6720
1	0.39268	2483		1	0.40868	5652		6	0.42062	5932
1	0.41448	2879		1	0.39124	5774		6	0.41928	6414
1	0.40048	2426		1	0.4052	5637		6	0.44434	7106
1.09	0.39058	3029		1.09	0.39386	5317		7	0.39762	5754
1.09	0.39458	3372		1.09	0.38882	5618		7	0.41126	5849
1.09	0.3993	3668		1.09	0.44434	6542		7	0.4459	6825
1.18	0.38482	3169		1.18	0.39214	5588		8	0.3937	5705
1.18	0.40362	3894		1.18	0.38432	5683		8	0.40244	5822
1.18	0.4083	3284		1.18	0.41992	5899		8	0.3977	5999
1.49	0.39942	2260		1.49	0.39402	5638
1.49	0.39136	1566		1.49	0.38962	5435
1.49	0.38464	2046		1.49	0.43762	6359
1.94	0.37742	1998		1.94	0.38726	5505
1.94	0.38912	1175		1.94	0.38564	5290
1.94	0.40148	1331		1.94	0.43004	5629
2.18	0.38694	1156		2.18	0.39476	5058
2.18	0.3949	987		2.18	0.39494	5342
2.18	0.39636	1949		2.18	0.4235	5414
2.72	0.39014	349		2.72	0.38274	4824
2.72	0.39366	589		2.72	0.38692	5251
2.72	0.3975	389		2.72	0.43332	5411
2.8	0.36986	781		2.8	0.40356	5111
2.8	0.38468	260		2.8	0.3967	4875
2.8	0.39502	264		2.8	0.40312	4731
3.57408	0.36312	176		3.57408	0.36448	4232
3.57408	0.38486	174		3.57408	0.39456	4718
3.57408	0.38564	187		3.57408	0.40854	4647
4.3	0.3686	197		4.3	0.389	4439
4.3	0.38092	177		4.3	0.38782	4505
4.3	0.38634	177		4.3	0.38726	4446
5.2	0.37218	184		5.2	0.39068	4436
5.2	0.38042	174		5.2	0.3852	4567
5.2	0.41848	186		5.2	0.3914	4498
5.9568	0.37366	162		5.9568	0.39736	4035
5.9568	0.37444	157		5.9568	0.38532	3581
5.9568	0.3863	156		5.9568	0.38924	4096
6.6576	0.35794	154		6.6576	0.37936	3642
6.6576	0.38626	172		6.6576	0.39394	4394
6.6576	0.37692	162		6.6576	0.39942	4117
7.3584	0.39764	164		7.3584	0.37882	3313
7.3584	0.38874	162		7.3584	0.3919	3821
7.3584	0.38166	167		7.3584	0.41812	4291
8.5	0.39272	160		8.5	0.37636	3083
8.5	0.39512	156		8.5	0.37588	3684
8.5	0.39362	163		8.5	0.39966	3800

## Sheet: Fig3b
Figure 3b - R/FR Illumination pREDawn
Red Illumination				Red + 60 µW cm-2 Far-Red Illumination				Far-Red Illumination				Note
<R Light Intensity> (µW cm-2)	OD600	DsRed Fluo. (arb. units)		<R Light Intensity> (µW cm-2)	OD600	DsRed Fluo. (arb. units)		<FR Light Intensity> (µW cm-2)	OD600	DsRed Fluo. (arb. units)		Light intensities are averaged over duty cycle.
0	0.3855	3729		0	0.3855	3729		0	0.3855	3729
0	0.43312	3296		0	0.43312	3296		0	0.43312	3296
0	0.44212	3151		0	0.44212	3151		0	0.44212	3151
0.14132	0.43758	4377		0.14132	0.39278	3000		1	0.40726	3018
0.14132	0.43536	4265		0.14132	0.38498	3133		1	0.41118	2966
0.14132	0.43618	4790		0.14132	0.39114	3088		1	0.399	3697
0.21198	0.44944	5920		0.21198	0.411	2855		2	0.39576	3078
0.21198	0.46172	6230		0.21198	0.41654	2891		2	0.40838	3127
0.21198	0.43168	5926		0.21198	0.42054	2931		2	0.40554	3174
0.42396	0.45768	8926		0.42396	0.37748	2884		3	0.46926	3313
0.42396	0.45166	9988		0.42396	0.38952	3175		3	0.39636	3055
0.42396	0.43262	8557		0.42396	0.39738	3009		3	0.40548	2929
0.5	0.48636	11416		0.5	0.41618	3052		4	0.41174	3333
0.5	0.45856	10100		0.5	0.41696	2936		4	0.4335	3189
0.5	0.44282	10752		0.5	0.39974	2994		4	0.41884	3079
0.57	0.43406	12761		0.57	0.42178	3549		5	0.4008	3706
0.57	0.44352	10480		0.57	0.40638	3299		5	0.3965	3422
0.57	0.44388	11317		0.57	0.40904	3412		5	0.41694	3230
1	0.48558	31650		1	0.4043	4420		6	0.4039	3854
1	0.5022	30414		1	0.3983	4124		6	0.40776	3154
1	0.53374	27074		1	0.4147	3778		6	0.41412	3159
1.09	0.50376	29465		1.09	0.40978	4499		7	0.3942	3824
1.09	0.50288	26349		1.09	0.40522	4220		7	0.39866	3255
1.09	0.50344	30359		1.09	0.41772	4121		7	0.43764	3180
1.18	0.4624	21881		1.18	0.39618	4110		8	0.39652	3626
1.18	0.44734	13157		1.18	0.4056	3208		8	0.39984	3324
1.18	0.47438	17768		1.18	0.39792	3733		8	0.4099	3065
1.49	0.50548	33760		1.49	0.39466	4611
1.49	0.54244	35566		1.49	0.4016	4624
1.49	0.50016	28099		1.49	0.4121	3979
1.94	0.50348	37323		1.94	0.39576	5045
1.94	0.51398	30200		1.94	0.39702	3751
1.94	0.51372	46043		1.94	0.39732	4660
2.18	0.50374	39671		2.18	0.39204	4469
2.18	0.54218	45738		2.18	0.40614	5046
2.18	0.50238	41740		2.18	0.39998	4658
2.72	0.48728	42648		2.72	0.41684	5754
2.72	0.52284	50274		2.72	0.39352	5262
2.72	0.52042	46424		2.72	0.411	5184
2.8	0.48106	50178		2.8	0.40484	6245
2.8	0.51004	51866		2.8	0.40226	5838
2.8	0.48806	50810		2.8	0.42008	5465
3.57408	0.44962	48760		3.57408	0.39002	6040
3.57408	0.48472	51410		3.57408	0.39566	6514
3.57408	0.47354	50071		3.57408	0.42988	7287
4.3	0.46602	47281		4.3	0.3985	6667
4.3	0.4858	48767		4.3	0.40564	6968
4.3	0.4918	48696		4.3	0.4157	7105
5.2	0.45662	46625		5.2	0.38906	6452
5.2	0.4589	46859		5.2	0.40754	7407
5.2	0.43056	42223		5.2	0.42896	8089
5.9568	0.45372	46264		5.9568	0.4118	12053
5.9568	0.45748	43142		5.9568	0.40752	7698
5.9568	0.4105	40588		5.9568	0.43726	9504
6.6576	0.4239	44170		6.6576	0.39814	8540
6.6576	0.44976	45108		6.6576	0.40696	8559
6.6576	0.44572	45299		6.6576	0.4409	11104
7.3584	0.42422	44165		7.3584	0.41086	9562
7.3584	0.42016	39345		7.3584	0.42118	11910
7.3584	0.42618	45055		7.3584	0.4378	9868
8.5	0.43134	43175		8.5	0.41334	11615
8.5	0.44778	40610		8.5	0.41108	10602
8.5	0.46714	44832		8.5	0.43078	11249

## Sheet: Fig5ab
Figure 5ab - Multiplexing pREDusk-YPet and pCrepusculo-DsRed
<R Light Intensity> (µW cm-2)	<B Light Intensity> (µW cm-2)	OD600	DsRed Fluo. (arb. units)	YPet Fluo. (arb. units)		Note
						Light intensities are averaged over duty cycle.
0	0	0.487	18816.5	4123.5
0	0	0.48175	21006.5	4411.5
0	0	0.48425	18235	4114
0	0	0.51545	12998	3488
0	0	0.48975	12018	3260
0	0	0.5032	11373.5	3041
0	2.09	0.52575	5136	3477.5
0	2.09	0.54125	5774	3878
0	2.09	0.482	4506	2958.5
0	4.18	0.4313	3664	2881
0	4.18	0.47955	4246	3007.5
0	4.18	0.44475	3287	2564
0	8.36	0.47305	4054	3280.5
0	8.36	0.4549	4250	3326.5
0	8.36	0.4512	4621.5	3062
0.765	0	0.5092	12935.5	2590.5
0.765	0	0.54655	11667	2332.5
0.765	0	0.4791	12497	2306
0.765	2.09	0.50125	5447.5	2494.5
0.765	2.09	0.4723	5481	2414.5
0.765	2.09	0.4552	4604.5	2052.5
0.765	4.18	0.4385	4588	2061
0.765	4.18	0.4356	4154	1909
0.765	4.18	0.44985	4531.5	2083
0.765	8.36	0.43435	3866.5	1337.5
0.765	8.36	0.43055	2953	893
0.765	8.36	0.4341	3082	1214
1.53	0	0.45765	12091	659
1.53	0	0.47955	12695.5	823
1.53	0	0.4967	13446.5	810.5
1.53	2.09	0.49475	4735.5	805.5
1.53	2.09	0.43785	5215	812
1.53	2.09	0.4295	4466	783
1.53	4.18	0.42665	3877	1022
1.53	4.18	0.4377	4006	687.5
1.53	4.18	0.4431	2895.5	509.5
1.53	8.36	0.43605	3965	504.5
1.53	8.36	0.4345	3967.5	645.5
1.53	8.36	0.4413	3825.5	544.5
3.06	0	0.4991	14829	229
3.06	0	0.44955	13768	210
3.06	0	0.46075	13053.5	211
3.06	2.09	0.44645	5177.5	220
3.06	2.09	0.4733	5690	231
3.06	2.09	0.43915	5512	223
3.06	4.18	0.43695	4248	202.5
3.06	4.18	0.43565	3717.5	215.5
3.06	4.18	0.4878	3415.5	190.5
3.06	8.36	0.45115	3620.5	206.5
3.06	8.36	0.4456	3646.5	200
3.06	8.36	0.4534	4335.5	211.5
4.59	0	0.4619	13458	200.5
4.59	0	0.4464	13808	199
4.59	0	0.45045	12591	191.5
4.59	2.09	0.4529	5622	197.5
4.59	2.09	0.44825	6181	199.5
4.59	2.09	0.4757	5909	199
4.59	4.18	0.4558	5037.5	200.5
4.59	4.18	0.44485	4405.5	198
4.59	4.18	0.4498	5041	195.5
4.59	8.36	0.45425	5507	214.5
4.59	8.36	0.5095	6515.5	243
4.59	8.36	0.46365	5186	204
backgr.		0.4518	154.5	157.5
backgr.		0.4327	153.5	155.5
backgr.		0.40855	155.5	153.5

[truncated: 20 more sheets: Fig5cd, Fig5ef, Fig5gh, Fig6b, Fig6c, Fig6d, SFig2a, SFig2b, SFig3a, SFig3b, SFig3c, SFig3d, SFig3e, SFig3f, SFig4a, SFig4b, SFig4c, SFig5a, SFig5b, SFig5c]
